# Supplementary material for: Assessment of Evolutionary Relationships for Prioritization of Myxobacteria for Natural Product Discovery
Source: Microorganisms. 2021 Jun 24;9(7):1376. doi: 10.3390/microorganisms9071376 (PMC8307915; doi:10.3390/microorganisms9071376)
Supplement: Supplementary file 1 [file microorganisms-09-01376-s001.zip]

Archive with 1 entries (1 files):
- microorganisms-1187135-supplementary.pdf
